# Supplementary material for: Involvement of the arachidonic acid cytochrome P450 epoxygenase pathway in the proliferation and invasion of human multiple myeloma cells
Source: PeerJ. 2016 Apr 11;4:e1925. doi: 10.7717/peerj.1925 (PMC4830247; doi:10.7717/peerj.1925)
Supplement: Data S1 [file peerj-04-1925-s002.zip]

Archive with 8 entries (8 files):
- Fig1B.xlsx
- Fig2A.xlsx
- Fig2B.xlsx
- Fig2C.xlsx
- Fig2D.xlsx
- Fig5A.xlsx
- Fig5B.xlsx
- Fig1A.xlsx
