# Supplementary material for: Involvement of the arachidonic acid cytochrome P450 epoxygenase pathway in the proliferation and invasion of human multiple myeloma cells
Source: PeerJ. 2016 Apr 11;4:e1925. doi: 10.7717/peerj.1925 (PMC4830247; doi:10.7717/peerj.1925)
Supplement: Data S1 [file peerj-04-1925-s002.zip › Fig1B.xlsx]

## Sheet: 工作表1
11,12-EET
patient	1	2	3	4	5	6	7	8	9	10	11	12	13	14	15	16
	601250	151887	91317.9	25158.3	4281.48	626953	784.542	38791.2	1096.69	7735.76	195173	1.04223e+06	4029.58	307210	379814	1.19336e+06
control	1	2	3
	4954.8	7470.51	2862.29
14,15-EET
patient	1	2	3	4	5	6	7	8	9	10	11	12	13	14	15	16
	1.03747e+06	1.83687e+06	1.86384e+06	1.13003e+06	158417	1.01051e+06	609.16	1.0655e+06	104328	2613.78	1.09905e+06	2.75499e+06	5849.06	415599	2.03593e+06	2.38206e+06
control	1	2	3
	2539.77	5048.28	7184.69
