# Supplementary material for: Involvement of the arachidonic acid cytochrome P450 epoxygenase pathway in the proliferation and invasion of human multiple myeloma cells
Source: PeerJ. 2016 Apr 11;4:e1925. doi: 10.7717/peerj.1925 (PMC4830247; doi:10.7717/peerj.1925)
Supplement: Data S1 [file peerj-04-1925-s002.zip › Fig2A.xlsx]

## Sheet: 工作表1
			24h		48h		72h					24h		48h		72h			U266	11,12-EET		Vehicle	100nmol/L	200nmol/L	400nmol/L		RPMI8226	11,12-EET		Vehicle	100nmol/L	200nmol/L	400nmol/L
U266	11,12-EET	control	0.457		0.916		0.981		RPMI8226	11,12-EET	control	0.292		0.431		1.108					24h	0.285	0.319	0.32	0.369				24h	0.18	0.189	0.199	0.203
			0.578		0.859		0.988					0.274		0.471		1.22					48h	0.236	0.257	0.326	0.373				48h	0.165	0.226	0.227	0.313
			0.442		0.765		0.863					0.31		0.585		1.365					72h	0.138	0.145	0.167	0.248				72h	0.185	0.283	0.34	0.419
			0.411		0.684		1.187					0.317		0.445		0.992						0.029	0.047	0.047	0.046					0.036	0.028	0.019	0.032
			0.39		0.716		0.897					0.285		0.592		1.124						0.062	0.102	0.119	0.154					0.041	0.058	0.051	0.031
			0.456	0.073	0.788	0.097	0.983	0.126				0.296	0.018	0.505	0.078	1.162	0.139					0.013	0.036	0.051	0.073					0.059	0.063	0.175	0.128
		vehicle	0.29		0.293		0.152				vehicle	0.234		0.178		0.182
			0.326		0.311		0.135					0.154		0.192		0.234
			0.296		0.209		0.118					0.144		0.195		0.253
			0.26		0.188		0.141					0.196		0.162		0.131
			0.253		0.178		0.144					0.174		0.096		0.123
			0.285	0.029	0.236	0.062	0.138	0.013				0.18	0.036	0.165	0.041	0.185	0.059
		100nmol/L	0.363		0.205		0.122				100nmol/L	0.203		0.313		0.232
			0.358		0.437		0.207					0.201		0.176		0.239
			0.301		0.241		0.137					0.14		0.256		0.367
			0.247		0.209		0.12					0.192		0.201		0.334
			0.324		0.192		0.141					0.21		0.184		0.241
			0.319	0.047	0.257	0.102	0.145	0.036				0.189	0.028	0.226	0.058	0.283	0.063
		200nmol/L	0.341		0.501		0.098				200nmol/L	0.21		0.208		0.628
			0.361		0.379		0.19					0.17		0.309		0.163				14,15-EET		Vehicle	100nmol/L	200nmol/L	400nmol/L			14,15-EET		Vehicle	100nmol/L	200nmol/L	400nmol/L
			0.254		0.211		0.194					0.218		0.194		0.302					24h	0.285	0.314	0.33	0.367				24h	0.18	0.189	0.208	0.224
			0.354		0.309		0.221					0.192		0.239		0.346					48h	0.236	0.249	0.324	0.379				48h	0.165	0.196	0.201	0.241
			0.288		0.228		0.13					0.203		0.183		0.262					72h	0.138	0.145	0.149	0.297				72h	0.185	0.285	0.288	0.348
			0.32	0.047	0.326	0.119	0.167	0.051				0.199	0.019	0.227	0.051	0.34	0.175					0.029	0.061	0.036	0.071					0.036	0.025	0.015	0.017
																						0.062	0.082	0.085	0.112					0.041	0.068	0.04	0.084
		400nmol/L	0.428		0.534		0.132				400nmol/L	0.181		0.35		0.249						0.013	0.053	0.063	0.024					0.059	0.127	0.138	0.124
			0.381		0.551		0.291					0.242		0.339		0.463
			0.342		0.259		0.227					0.198		0.309		0.591
			0.387		0.261		0.32					0.228		0.278		0.437
			0.306		0.262		0.268					0.164		0.291		0.353
			0.369	0.046	0.373	0.154	0.248	0.073				0.203	0.032	0.313	0.031	0.419	0.128
	14,15-EET	100nmol/L	0.378		0.279		0.124			14,15-EET	100nmol/L	0.194		0.292		0.408
			0.338		0.374		0.066					0.212		0.217		0.118
			0.327		0.219		0.171					0.149		0.206		0.261
			0.312		0.214		0.158					0.185		0.116		0.221
			0.214		0.16		0.207					0.205		0.15		0.416
			0.314	0.061	0.249	0.082	0.145	0.053				0.189	0.025	0.196	0.068	0.285	0.127
		200nmol/L	0.373		0.457		0.184				200nmol/L	0.197		0.192		0.531
			0.28		0.356		0.097					0.216		0.268		0.234
			0.358		0.239		0.113					0.231		0.203		0.226
			0.318		0.28		0.106					0.198		0.174		0.193
			0.323		0.289		0.244					0.2		0.169		0.258
			0.33	0.036	0.324	0.085	0.149	0.063				0.208	0.015	0.201	0.04	0.288	0.138
		400nmol/L	0.465		0.505		0.302				400nmol/L	0.194		0.3		0.377
			0.36		0.49		0.322					0.231		0.358		0.459
			0.392		0.333		0.313					0.236		0.173		0.38
			0.349		0.255		0.287					0.226		0.2		0.135
			0.27		0.313		0.26					0.233		0.174		0.389
			0.367	0.071	0.379	0.112	0.297	0.024				0.224	0.017	0.241	0.084	0.348	0.124
