# Supplementary material for: Involvement of the arachidonic acid cytochrome P450 epoxygenase pathway in the proliferation and invasion of human multiple myeloma cells
Source: PeerJ. 2016 Apr 11;4:e1925. doi: 10.7717/peerj.1925 (PMC4830247; doi:10.7717/peerj.1925)
Supplement: Data S1 [file peerj-04-1925-s002.zip › Fig2B.xlsx]

## Sheet: 工作表1
	11,12-EET								U266	RPMI8226
U266	control	29.0404	24h	21.0424	48h	15.4428		Control	23.979	18.8488	5.02424	3.88841
		23.9037		19.7435		9.13758		24h	19.5799	17.4637	1.55083	4.68056
		18.9928		17.9538		13.4729		48h	12.6844	14.0969	3.22571	2.79738
	AVE	23.979		19.5799		12.6844
	SD	5.02424		1.55083		3.22571
RPMI8226	control	23.2988	24h	18.7796	48h	11.5247
		16.1063		12.266		13.691
		17.1412		21.3453		17.0751
	AVE	18.8488		17.4637		14.0969
	SD	3.88841		4.68056		2.79738
	14,15-EET								U266	RPMI8226
U266	control	63.5468	24h	44.7739	48h	36.9374		Control	64.2294	53.6489	5.34772	2.54148
		69.8856		38.8275		44.6369		24h	45.3268	26.4615	6.79264	5.54034
		59.2557		52.379		34.2716		48h	38.6153	18.8377	5.38248	3.98152
	AVE	64.2294		45.3268		38.6153
	SD	5.34772		6.79264		5.38248
RPMI8226	control	50.7642		32.7762		23.2727
		55.5582		24.1925		15.571
		54.6244		22.4158		17.6694
	AVE	53.6489		26.4615		18.8377
	SD	2.54148		5.54034		3.98152
