# Supplementary material for: Involvement of the arachidonic acid cytochrome P450 epoxygenase pathway in the proliferation and invasion of human multiple myeloma cells
Source: PeerJ. 2016 Apr 11;4:e1925. doi: 10.7717/peerj.1925 (PMC4830247; doi:10.7717/peerj.1925)
Supplement: Data S1 [file peerj-04-1925-s002.zip › Fig2C.xlsx]

## Sheet: 工作表1
U266		24h		48h		72h		RPMI8226		24h		48h		72h			U266		Control	Vehicle	10μmol/L	50μmol/L	100μmol/L
	control	0.276		0.787		1.099			control	0.554		0.57		1.614				24h	0.29	0.287	0.247	0.244	0.211
		0.216		0.474		0.842				0.605		0.555		1.995				48h	0.56	0.618	0.434	0.414	0.352
		0.325		0.566		1.083				0.506		0.926		1.939				72h	0.984	1.284	0.926	0.579	0.492
		0.344		0.413		0.911				0.627		0.926		1.403					0.057	0.115	0.064	0.03	0.021
		0.29	0.057	0.56	0.164	0.984	0.127			0.645		0.744	0.21	1.738	0.279				0.164	0.111	0.086	0.075	0.007
										0.587	0.057								0.127	0.168	0.19	0.025	0.077
	vehicle	0.274		0.688		1.073
		0.264		0.668		1.434			vehicle	0.461		0.548		1.414
		0.165		0.665		1.225				0.488		0.477		1.82
		0.443		0.453		1.403				0.651		0.966		1.545
		0.287	0.115	0.618	0.111	1.284	0.168			0.627		1.102		1.736
										0.74		0.773	0.308	1.629	0.184
	10umol/L	0.254		0.528		0.865				0.593	0.117
		0.216		0.483		0.995
		0.184		0.346		1.146			10umol/L	0.477		0.471		0.97
		0.332		0.377		0.699				0.597		0.465		1.05
		0.247	0.064	0.434	0.086	0.926	0.19			0.641		0.687		1.038
										0.736		0.788		1.008
	50umol/L	0.268		0.435		0.552				0.534		0.603	0.161	1.017	0.036
		0.268		0.502		0.604				0.597	0.1
		0.205		0.398		0.596
		0.235		0.322		0.565			50umol/L	0.387		0.36		0.697
		0.244	0.03	0.414	0.075	0.579	0.025			0.544		0.657		0.677
										0.428		0.594		0.888
	100umol/L	0.215		0.346		0.526				0.453		0.584		0.869
		0.235		0.36		0.457				0.495		0.549	0.13	0.783	0.111
		0.209		0.355		0.58				0.461	0.061						RPMI8226		Control	Vehicle	10μmol/L	50μmol/L	100μmol/L
		0.183		0.345		0.404												24h	0.587	0.593	0.597	0.461	0.269
		0.211	0.021	0.352	0.007	0.492	0.077		100umol/L	0.3		0.401		0.461				48h	0.744	0.773	0.603	0.549	0.388
										0.247		0.413		0.564				72h	1.738	1.629	1.017	0.783	0.59
										0.197		0.384		0.626					0.057	0.117	0.1	0.061	0.047
										0.301		0.353		0.708					0.21	0.308	0.161	0.13	0.026
										0.302		0.388	0.026	0.59	0.104				0.279	0.184	0.036	0.111	0.104
										0.269	0.047
