# Supplementary material for: Involvement of the arachidonic acid cytochrome P450 epoxygenase pathway in the proliferation and invasion of human multiple myeloma cells
Source: PeerJ. 2016 Apr 11;4:e1925. doi: 10.7717/peerj.1925 (PMC4830247; doi:10.7717/peerj.1925)
Supplement: Data S1 [file peerj-04-1925-s002.zip › Fig2D.xlsx]

## Sheet: 工作表1
U266		control	0.352		RPMI8226		control	0.267			11,12-EET		control	Vehicle	Vehicle+17-ODYA	100nmol/L+17-ODYA	200nmol/L+17-ODYA	400nmol/L+17-ODYA
			0.251					0.267				U266	0.299	0.197	0.18	0.176	0.182	0.235
			0.335					0.238				RPMI8226	0.259	0.207	0.152	0.148	0.174	0.223
			0.27					0.241					0.043	0.009	0.006	0.02	0.043	0.04
			0.288					0.284					0.019	0.036	0.037	0.021	0.044	0.05
			0.299	0.043				0.259	0.019
		Vehicle	0.197				Vehicle	0.218
			0.203					0.244
			0.207					0.149
			0.184					0.221
			0.194					0.205
			0.197	0.009				0.207	0.036
		Vehicle+17-ODYA	0.187				Vehicle+17-ODYA	0.159
			0.178					0.115
			0.184					0.111
			0.174					0.193
			0.177					0.18
			0.18	0.006				0.152	0.037
	11,12-EET	100nmol/L+17-ODYA	0.148			11,12-EET	100nmol/L+17-ODYA	0.182
			0.166					0.154
			0.184					0.133
			0.178					0.135
			0.202					0.135			14,15-EET		control	Vehicle	Vehicle+17-ODYA	100nmol/L+17-ODYA	200nmol/L+17-ODYA	400nmol/L+17-ODYA
			0.176	0.02				0.148	0.021			U266	0.299	0.197	0.18	0.188	0.202	0.236
												RPMI8226	0.259	0.207	0.152	0.153	0.155	0.227
		200nmol/L+17-ODYA	0.137				200nmol/L+17-ODYA	0.149					0.043	0.009	0.006	0.052	0.037	0.036
			0.217					0.149					0.019	0.036	0.037	0.015	0.033	0.029
			0.145					0.135
			0.176					0.243
			0.233					0.193
			0.182	0.043				0.174	0.044
		400nmol/L+17-ODYA	0.192				400nmol/L+17-ODYA	0.174
			0.269					0.184
			0.274					0.247
			0.246					0.296
			0.193					0.214
			0.235	0.04				0.223	0.05
	14,15-EET	100nmol/L+17-ODYA	0.187			14,15-EET	100nmol/L+17-ODYA	0.154
			0.112					0.135
			0.195					0.142
			0.26					0.174
			0.188					0.159
			0.188	0.052				0.153	0.015
		200nmol/L+17-ODYA	0.197				200nmol/L+17-ODYA	0.13
			0.146					0.15
			0.216					0.124
			0.247					0.164
			0.203					0.206
			0.202	0.037				0.155	0.033
		400nmol/L+17-ODYA	0.245				400nmol/L+17-ODYA	0.248
			0.173					0.247
			0.257					0.221
			0.259					0.179
			0.246					0.24
			0.236	0.036				0.227	0.029
