# Supplementary material for: Involvement of the arachidonic acid cytochrome P450 epoxygenase pathway in the proliferation and invasion of human multiple myeloma cells
Source: PeerJ. 2016 Apr 11;4:e1925. doi: 10.7717/peerj.1925 (PMC4830247; doi:10.7717/peerj.1925)
Supplement: Data S1 [file peerj-04-1925-s002.zip › Fig5A.xlsx]

## Sheet: 工作表1
U266		group1		group2		group3		AVE		RPMI8226		group1		group2		group3		AVE
control	mother liquor	55214		54104		51273		53530		control	mother liquor	6975		6452		6043		6490
	migrating cells	672		778		751		734			migrating cells	106		106		94		102
		0.0122		0.0144		0.0146		0.0137				0.0152		0.0164		0.0156		0.0157
vehicle	mother liquor	57175		54709		54888		55591		vehicle	mother liquor	6473		6663		6673		6603
	migrating cells	833		764		796		798			migrating cells	100		93		76		90
		0.0146		0.014		0.0145		0.0143				0.0154		0.014		0.0114		0.0136
17-ODYA-24h	mother liquor	49533		48637		49047		49072		17-ODYA-24h	mother liquor	5354		4010		2625		3996
	migrating cells	426		446		491		454			migrating cells	55		33		40		43
		0.0086		0.0092		0.01		0.0093				0.0103		0.0082		0.0152		0.0107
17-ODYA-48h	mother liquor	60293		59944		60536		60258		17-ODYA-48h	mother liquor	66950		65055		64284		65430
	migrating cells	48		62		65		58			migrating cells	311		297		338		315
		0.0008		0.001		0.0011		0.001				0.0046		0.0046		0.0053		0.0048
	U266	Control	Vehicle	24h	48h					RPMI8226	Control	Vehicle	24h	48h
		1.37	1.43	0.93	0.1						1.57	1.36	1.07	0.48
		0.13	0.03	0.07	0.02						0.06	0.2	0.36	0.04
