# Supplementary material for: Involvement of the arachidonic acid cytochrome P450 epoxygenase pathway in the proliferation and invasion of human multiple myeloma cells
Source: PeerJ. 2016 Apr 11;4:e1925. doi: 10.7717/peerj.1925 (PMC4830247; doi:10.7717/peerj.1925)
Supplement: Data S1 [file peerj-04-1925-s002.zip › Fig5B.xlsx]

## Sheet: 工作表1
U266		group1		group2		group3		AVE		RPMI8226		group1		group2		group3		AVE
control	mother liquor	35998		36082		35135		35738		control	mother liquor	44939		42639		44288		43955
	migrating cells	310		301		302		304			migrating cells	408		417		382		402
		0.0086		0.0083		0.0086		0.0085				0.0091		0.0098		0.0086		0.0092
vehicle	mother liquor	45522		44936		44762		45073		vehicle	mother liquor	45106		36856		46828		42930
	migrating cells	407		391		379		392			migrating cells	415		391		437		414
		0.0089		0.0087		0.0085		0.0087				0.0092		0.0106		0.0093		0.0096
17-ODYA-24h	mother liquor	30841		30326		28678		29948		17-ODYA-24h	mother liquor	29798		30120		30389		30102
	migrating cells	137		106		89		111			migrating cells	106		95		87		96
		0.0044		0.0035		0.0031		0.0037				0.0036		0.0032		0.0029		0.0032
17-ODYA-48h	mother liquor	36872		37764		33190		35942		17-ODYA-48h	mother liquor	48626		47439		46536		47534
	migrating cells	32		48		55		45			migrating cells	36		38		18		31
		0.0009		0.0013		0.0017		0.0013				0.0007		0.0008		0.0004		0.0006
U266		Control	Vehicle	24h	48h					RPMI8226		Control	Vehicle	24h	48h
		0.85	0.87	0.37	0.13							0.92	0.96	0.32	0.06
		0.02	0.02	0.07	0.04							0.06	0.08	0.04	0.02
