# Supplementary material for: Involvement of the arachidonic acid cytochrome P450 epoxygenase pathway in the proliferation and invasion of human multiple myeloma cells
Source: PeerJ. 2016 Apr 11;4:e1925. doi: 10.7717/peerj.1925 (PMC4830247; doi:10.7717/peerj.1925)
Supplement: Data S1 [file peerj-04-1925-s002.zip › Fig1A.xlsx]

## Sheet: 工作表1
	11,12-EET			U266	RPMI8226					14,15-EET			U266	RPMI8226
U266	control	29.0404		23.979	18.8488				U266	control	63.5468		64.2294	53.6489
		23.9037		5.02424	3.88841						69.8856		5.34772	2.54148
		18.9928									59.2557
	AVE	23.979								AVE	64.2294
	SD	5.02424								SD	5.34772
RPMI8226	control	23.2988							RPMI8226	control	50.7642
		16.1063									55.5582
		17.1412									54.6244
	AVE	18.8488								AVE	53.6489
	SD	3.88841								SD	2.54148
